# Supplementary material for: Are Putative Beta-Lactamases Posing a Potential Future Threat?
Source: Antibiotics (Basel). 2025 Nov 20;14(11):1174. doi: 10.3390/antibiotics14111174 (PMC12649608; doi:10.3390/antibiotics14111174)
Supplement: Supplementary file 1 [file antibiotics-14-01174-s001.zip › Supplementary Table S1.xlsx]

## Sheet: Sheet 1
Supplementary Table S1. Candidate beta-lactamases with genomic context and mobile element associations
Bacterial classes	Bacterial genera	Putative B-L class	Flanking proteins	Orientation	Size (AA)	Country	Host/isolation source	Bioproject	GenPeptID/Identity	Signal peptide likelihood (SignalP-6.0)	HMMER		PlasmidFinder 2.1 - notes	Index of Proximal Mobility (IPM)		Genbank accession number	Label
											Description	E-value		value	class
Actinomycetes	Mycobacterium	A	transporter=RNA polymerase sigma70	< < >	308	ND	ND	PRJNA30907	AGZ49184.1 (79% identity over 300 amino acids with BlaC-1)	0.8	B-L	2.7e-182	no hit found	0	low	CP006835	P-16
	Mycobacterium	A	alanine dehydrogenase=MCE family protein	> < <	296	ND	ND	PRJNA747101	QZA10770.1 (70.8% identity over 294 amino acids with MFO-1)	1	B-L	4.3e-184	no hit found	0	low	CP080998	P-45
	Mycobacteroides	A	Peptidyl-prolyl cis-trans isomerase B=Bifunctional (p)ppGpp synthase/hydrolase relA	> > <	289	ND	fish (animal)	PRJNA414709	QCH24332.1 (86.5% identity over 289 amino acids with MAB-1)	1	B-L	2.2e-170	no hit found	0	low	CP024633	P-28
	Mycolicibacterium	A	peptidase M16=hypothetical protein	> > <	292	ND	ND	PRJDB7717	BBX36373.1 (70.3% identity over 290 amino acids with BlaS-1)	1	B-L	2.2e-147	no hit found	0	low	AP022567	P-7
	Mycolicibacterium	B	ND	<	248	ND	animal	PRJNA224116	WP_159235285.1 (87.4% identity over 245 amino acids with IMP-79)	1	B-L	8.6e-157	no hit found	0	low†	NZ_CACSIP010000071	P-81
	Nocardiopsis	A	class A beta-lactamase=hypothetical protein	> > >	318	China	human	PRJNA394048	ASU58880.1 (74% identity over 254 amino acids with R39-1)	1	B-L	4.7e-201	no hit found	0	low	CP022434	P-25
	Nocardiopsis	A	LysR family transcriptional regulator=class A beta-lactamase	< > >	306	not applicable	not applicable	PRJNA394048	ASU58879.1 (72.5% identity over 305 amino acids with R39-1)	0.8	B-L	1.6e-188	no hit found	0	low	CP022434	P-26
	Streptomonospora	A	FAD-dependent oxidoreductase=Lrp/AsnC family transcriptional regulator	> > <	308	China: South China Sea	environment	PRJNA905050	WAE74644.1 (70% identity over 260 amino acids with R39-1)	1	B-L	1.3e-128	no hit found	0	low	CP113264	P-56
	Streptomyces	D	acyltransferase=peptidase S11	< < <	277	Vietnam	ND	PRJNA451358	RBL86487.1 (80% identity over 270 amino acids with OXA-114)	0.7	B-L	1.4e-144	no hit found	0	low	QLNH01000707	P-22
Alphaproteobacteria	Alloyangia	A	LysR family transcriptional regulator=ribonuclease BN	< > <	293	South Korea	environment	PRJNA391383	AWI82867.1 (88.7% identity over 293 amino acids with RCP-1)	1	B-L	2.8e-165	not known	0	low	CP022189	P-23
	Brucella	C	LysR substrate-binding domain-containing protein=glutathione S-transferase	< > <	389	USA	wood	PRJNA348753	ND (180,348...181,595; 84.9% identity over 390 amino acids with OCH-10)	1	B-L	8.5e-257	not known	0	low	DDPJ01000007	P-61
	Brucella	D	glutamine synthetase family protein=DUF2267 domain-containing protein	< > <	275	USA	imported fresh produce (food)	PRJNA224116	WP_273727779.1 (86.6% identity over 275 amino acids with OXA-919)	1	B-L	2.4e-153	not known	0	low	NZ_JAQNAJ010000005	P-107
	Caulobacter	B	5,10-methylenetetrahydrofolate reductase=homocysteine S-methyltransferase	> > >	334	ND	soil	PRJNA37277	ADG09779.1 (83.8% identity over 265 amino acids with CAU-1)	0.5	B-L	1.3e-155	not known	0	low	CP002008	P-13
	Mesorhizobium	A	LysR family transcriptional regulator=metalloregulator ArsR/SmtB family transcription factor	< > <	297	USA	environment	PRJNA224116	WP_183432278.1 (88.2% identity over 297 amino acids with PAD-1)	1	B-L	3.4e-170	not known	0	low	NZ_JACHWN010000006	P-95
	Novosphingobium	A	DNA polymerase III subunit gamma/tau=2Fe-2S iron-sulfur cluster-binding protein	< < <	313	ND	fresh water	PRJNA224116	WP_097091618.1 (81.4% identity over 296 amino acids with SGM-4)	1	B-L	1.2e-165	not known	0	low	NZ_OBMU01000001	P-121
	Ochrobactrum	D	DUF2267 domain-containing protein=glutamine synthetase family protein	> < >	275	Senegal	chimpanzee (animal)	PRJNA224116	WP_187548517.1 (87.3% identity over 275 amino acids with OXA-919)	1	B-L	1.9e-152	not known	0	low	NZ_JACJUO010000002	P-97
	Phyllobacterium	A	LysR family transcriptional regulator=DUF475 domain-containing protein	< > >	298	China	plant	PRJNA224116	WP_105745243.1 (81.5% identity over 297 amino acids with PAD-1)	1	B-L	3.3e-158	not known	0	low	NZ_PVBR01000028	P-123
	Pseudovibrio	A	transcriptional regulator, LysR family=phosphonate monoester hydrolase	< > <	296	USA	marine animal	PRJNA19345	EEA96374.1 (77% identity over 295 amino acids with PSV-1)	0.8	B-L	2.1e-121	not known	0	low	DS996805	P-62
	Rhizorhapis	A	DNA polymerase III subunit gamma/tau=2Fe-2S iron-sulfur cluster-binding protein	< < <	313	Italy	soil	PRJNA983538	HKX35218.1 (83.5% identity over 296 amino acids with SGM-4)	1	B-L	1.4e-162	not known	0	low	DATEFM010000063	P-60
	Shinella	A	ND	>	297	metadata limited	metadata limited	metadata limited	QLD99531.1 (85% identity over 313 amino acids with BKC-2)	1	B-L	7.7e-162	not known	0	low†	MT661613	P-73
	Shinella	A	ND	>	298	metadata limited	metadata limited	metadata limited	QLD99530.1 (84.2% identity over 297 amino acids with GPC-1)	1	B-L	2.4e-166	not known	0	low†	MT661612	P-72
	Sphingobium	A	ferredoxin=DNA polymerase III gamma and tau subunit	> > >	309	ND	ND	PRJNA195946	AMK23411.1 (89.3% identity over 309 amino acids with SGM-4)	1	B-L	7.7e-198	not known	0	low	CP005083	P-14
	Sphingobium	A	DNA polymerase III subunit gamma/tau=2Fe-2S iron-sulfur cluster-binding protein	< < <	323	China	environment	PRJNA224116	WP_037515250.1 (78.2% identity over 326 amino acids with SGM-6)	1	B-L	8.0e-207	not known	0	low	NZ_AKIB01000116	P-75
	Sphingomonas	A	2Fe-2S iron-sulfur cluster-binding protein=DNA polymerase III subunit gamma/tau	> > >	321	Germany	soil	PRJNA903204	MEG8221662.1 (79.6% identity over 319 amino acids with SGM-6)	1	B-L	1.9e-198	not known	0	low	JAPMIS010000050	P-70
	Sphingopyxis	B	LysR family transcriptional regulator=TonB family protein	< > >	288	Antarctica	environment	PRJNA531575	QCB54411.1 (86.8% identity over 288 amino acids with SSE-1)	0.5	B-L	2.2e-174	not known	0	low	CP039250	P-35
	Tardiphaga	D	acyl-CoA carboxylase subunit beta=EscU/YscU/HrcU family type III secretion system export apparatus switch protein	< < <	271	Greenland	environment	PRJNA224116	WP_143574249.1 (73.2% identity over 272 amino acids with OXA-1091)	1	B-L	3.0e-177	not known	0	low	NZ_CP041400	P-87
Bacilli	Aneurinibacillus	D	hypothetical protein=hypothetical protein	< < <	276	Japan	environment	PRJNA224116	WP_407638676.1 (72.9% identity over 269 amino acids with BED-1)	1	B-L	3.6e-181	no hit found	0	low	NZ_LGUG01000004	P-115
	Bacillus	A	DNA-binding response regulator=hypothetical protein	< < <	317	China	environment	PRJNA486101	QDZ74387.1 (76.9% identity over 316 amino acids with BcIII-1)	1	B-L	7.1e-205	repA(SAP105B), repA(SAP110A)	0	low	CP031778	P-31
	Bacillus	A	HTH-type transcriptional regulator PuuR=hypothetical protein	> > >	305	Vietnam	animal (sea cucumber)	PRJNA548031	NHH96256.1 (70.6% identity over 303 amino acids with BlaP-2)	1	B-L	1.3e-186	no hit found	0	low	VFBB01000012	P-111
	Bacillus	D	DUF1980 domain-containing protein=YcdB/YcdC domain-containing protein	< > >	269	China	environment	PRJNA224116	WP_163241238.1 (72.3% identity over 267 amino acids with BAT-1)	0.9	B-L	6.3e-180	no hit found	0	low	NZ_JAAIWN010000010	P-94
	Cytobacillus	D	hypothetical protein=PLP-dependent aminotransferase family protein	> < >	264	China	environment	PRJNA842489	URT68860.1 (86.7% identity over 264 amino acids with BOC-1)	0.8	B-L	4.2e-123	no hit found	0	low	CP098323	P-51
	Cytobacillus	D	ATP-binding protein (partial sequence)=hypothetical protein	> > >	272	China	soil	PRJNA224116	WP_151537400.1 (78.6% identity over 271 amino acids with BED-1)	1	B-L	9.9e-181	no hit found	0	low	NZ_WBOS01000025	P-128
	Domibacillus	D	hypothetical protein=hypothetical protein	> < <	254	Germany	ND	PRJNA224116	WP_244886805.1 (74.5% identity over 235 amino acids with BOC-1)	1	B-L	4.6e-142	no hit found	0	low	NZ_LQWY01000024	P-117
	Fictibacillus	D	PLP-dependent aminotransferase family protein	< >	263	India	water	PRJNA224116	WP_379675170.1 (75.3% identity over 235 amino acids with BOC-1)	1	B-L	7.0e-170	no hit found	0	low†	NZ_NOII01000060	P-120
	Halalkalibacterium	D	large conductance mechanosensitive channel protein MscL=YwpF-like family protein	> < <	267	China	soil	PRJNA743166	MBV7319001.1 (89.9% identity over 266 amino acids with BSU-1)	1	B-L	1.1e-136	no hit found	0	low	JAHUBQ010000002	P-65
	Halalkalibacterium	D	YbxH family protein=cytochrome P450	> < >	269	not applicable	not applicable	PRJNA743166	MBV7320005.1 (88.1% identity over 269 amino acids with BSD-1)	1	B-L	6.0e-156	no hit found	0	low	JAHUBQ010000004	P-66
	Halobacillus	D	DEAD/DEAH box helicase family protein=DUF262 domain-containing protein	> > >	270	ND	ND	PRJNA224116	WP_075038119.1 (77.5% identity over 267 amino acids with BAT-1)	0.8	B-L	1.7e-149	no hit found	0	low	NZ_FOSB01000015	P-92
	Jeotgalibacillus	D	hypothetical protein=helix-turn-helix domain-containing protein	< < <	265	USA	environment	PRJNA224116	WP_240733108.1 (70.5% identity over 261 amino acids with BOC-1)	0.6	B-L	4.6e-172	no hit found	0	low	NZ_SMZR01000005	P-126
	Jeotgalicoccus	A	ND (sequence containing partial TEM sequence)	>	133	metadata limited	metadata limited	metadata limited	AUY55208.1 (88.7% identity over 133 amino acids with TEM-P116)	ND	B-L	3.1e-75	not known	0	low†	KY659549	P-71
	Paenisporosarcina	D	aldo/keto reductase=S8 family peptidase	> < <	272	ND	ND	PRJNA224116	WP_108585870.1 (78.6% identity over 271 amino acids with BED-1)	1	B-L	1.0e-161	no hit found	0	low	NZ_QBUC01000006	P-124
	Peribacillus	A	Regulatory protein BlaR1	< >	311	ND	soil	PRJEB42773	CAH0277103.1 (76.6% identity over 303 amino acids with BlaP-2)	1	B-L	7.9e-191	no hit found	0	low†	CAKKMG010000069	P-10
	Priestia	D	hypothetical protein=DUF4256 domain-containing protein	> > >	270	China	sediment	PRJNA224116	WP_078409031.1 (81.8% identity over 269 amino acids with BED-1)	1	B-L	9.7e-171	no hit found	0	low	NZ_KV917369	P-113
	Psychrobacillus	D	PLP-dependent aminotransferase family protein=VOC family protein	< > >	264	Spain	animal	PRJNA224116	WP_142540959.1 (70.4% identity over 233 amino acids with BOC-1)	0.8	B-L	4.4e-116	no hit found	0	low	NZ_VDGH01000018	P-127
	Sporosarcina	D	PLP-dependent aminotransferase family protein=hypothetical protein	< > <	265	USA	environment	PRJNA224116	WP_053435538.1 (89.8% identity over 265 amino acids with BOC-1)	0.7	B-L	5.0e-125	no hit found	0	low	NZ_LGUF01000007	P-114
	Streptococcus	A	RNA ligase	> <	314	ND	ND	PRJEB2393	CGG65551.1 (89.6% identity over 316 amino acids with BcIII-1)	1	B-L	1.4e-154	no hit found	0	low†	CHRW01000082	P-11
Bacteroidia	Bacteroides	A	Smr/MutS family protein=mobilization protein	< > <	322	USA	human	PRJNA646575	UVS32091.1 (83.7% identity over 318 amino acids with CfxA-3)	0.1	B-L	4.5e-206	not known	1	moderate	CP103274	P-54
	Parabacteroides	A	mobilization protein=MBL fold metallo-hydrolase	> < <	322	not applicable	not applicable	PRJNA646575	UVS67385.1 (83.7% identity over 318 amino acids with CfxA-2)	0.1	B-L	1.7e-207	not known	1	moderate	CP103286	P-55
	Phocaeicola	A	NADPH-dependent 7-cyano-7-deazaguanine reductase=mobilization protein	> > <	322	not applicable	not applicable	PRJNA830856	USS67813.1 (83.7% identity over 318 amino acids with CfxA-5)	0.1	B-L	2.9e-206	not known	1	moderate	CP096965	P-50
Betaproteobacteria	Acidovorax	A	bacterial regulatory helix-turn-helix, lysR family protein=amino-acid N-acetyltransferase	< > <	301	USA	alga	PRJNA319830	AOG24022.1 (77.2% identity over 298 amino acids with CAE-1)	0.9	B-L	3.2e-194	not known	0	low	CP016447	P-21
	Aromatoleum	D	IS3 family transposase=electron transfer flavoprotein-ubiquinone oxidoreductase	< < <	261	China	environment	PRJNA1053670	WRL48780.1 (70.9% identity over 258 amino acids with LCR-1)	1	B-L	5.7e-120	not known	2	high	CP141259	P-58
	Burkholderia	A	DUF805 domain-containing protein=LysR substrate-binding domain-containing protein	> < >	306	China	tree	PRJNA819416	UOB59593.1 (85.9% identity over 312 amino acids with PenB-4)	1	B-L	2.2e-155	not known	0	low	CP094460	P-46
	Burkholderia	D	acyltransferase=hypothetical protein	< < >	270	not applicable	not applicable	PRJNA819416	UOB58049.1 (83.3% identity over 269 amino acids with OXA-1043)	0.5	B-L	1.6e-156	not known	0	low	CP094460	P-47
	Comamonas	D	IS3 family transposase (frameshifted)=site-specific integrase	< < >	256	France	rotting apple	PRJNA224116	WP_202883143.1 (81.3% identity over 268 amino acids with OXA-926)	0.8	B-L	4.6e-145	not known	4	high	NZ_CP058554	P-89
	Delftia	D	hypothetical protein=AMP-dependent synthetase and ligase	< < <	267	Germany	environment	PRJNA17413	ABX37173.1 (71% identity over 259 amino acids with OXA-926	0.8	B-L	9.1e-181	not known	0	low	CP000884	P-12
	Duganella	B	polyphenol oxidase family protein=polymorphic toxin-type HINT domain-containing protein	> > >	281	ND	ND	PRJNA224116	WP_090440801.1 (78.5% identity over 279 amino acids with SMB-1)	1	B-L	7.9e-173	not known	0	low	NZ_FOOF01000012	P-91
	Duganella	C	glutamate 5-kinase=class D beta-lactamase	> < <	387	South Korea	tree	PRJNA224116	WP_166105598.1 (74.7% identity over 375 amino acids with LRA10-1)	1	B-L	4.7e-174	not known	0	low	NZ_JAADJT010000007	P-93
	Chromobacterium	B	hypothetical protein=hypothetical protein	> < >	261	China	environment	PRJNA392859	AVG18029.1 (86.3% identity over 227 amino acids with CVI-1)	0.8	B-L	2.2e-148	not known	0	low	CP022344	P-24
	Janthinobacterium	B	M56 family metallopeptidase=tetratricopeptide repeat protein	> > <	314	Germany	water pond	PRJNA224116	WP_249936282.1 (80.7% identity over 300 amino acids with THIN-B-1)	1	B-L	1.5e-193	not known	0	low	NZ_CP049828	P-88
	Laribacter	D	7-cyano-7-deazaguanine synthase=HAD-IA family hydrolase	> > <	261	China	animal	PRJNA224116	WP_088860312.1 (71.9% identity over 260 amino acids with LCR-1)	1	B-L	9.1e-120	not known	0	low	NZ_JAJAXS010000002	P-105
	Massilia	C	hypothetical protein=class D beta-lactamase	> < <	378	China	environment	PRJNA414356	ATQ78809.1 (70.4% identity over 375 amino acids with LRA10-1)	0.8	B-L	5.5e-253	not known	0	low	CP024608	P-27
	Pandoraea	D	NAD(P)H:quinone oxidoreductase=hypothetical protein	> < >	284	ND	human	PRJNA224116	WP_150669648.1 (80.5% identity over 292 amino acids with OXA-1149)	0.5	B-L	3.3e-152	not known	0	low	NZ_CABPSB010000010	P-80
	Pseudoduganella	B	PEP-CTERM sorting domain-containing protein=polyphenol oxidase family protein	< < <	281	China	forest soil	PRJNA224116	WP_035374779.1 (78.6% identity over 280 amino acids with SMB-1)	1	B-L	6.0e-159	not known	0	low	NZ_KE384357	P-112
	Robbsia	A	aminotransferase=hypothetical protein	> < >	285	Germany	tree	PRJNA224116	WP_267847727.1 (72.5% identity over 284 amino acids with FONA-3)	0.9	B-L	3.0e-131	not known	0	low	NZ_JAPMXC010000001	P-106
	Thauera	D	hypothetical protein=class I SAM-dependent methyltransferase	> > >	276	Italy	environment	PRJNA872348	MCV2218984.1 (78.9% identity over 275 amino acids with OXA-3)	1	B-L	9.1e-123	not known	0	low	JANUXN010000015	P-68
Cyanophyceae	Amazonocrinis	D	adenylyl-sulfate kinase=50S ribosomal protein L11 methyltransferase	> > >	286	Brazil	environment	PRJNA224116	WP_198128773.1 (75.4% identity over 280 amino acids with NOD-1)	1	B-L	1.2e-189	not known	0	low	NZ_JAECZC010000108	P-103
	Aulosira	D	hypothetical protein=hypothetical protein	> < >	284	ND	ND	PRJDB5665	BAZ73679.1 (78.1% identity over 283 amino acids with NOD-1)	1	B-L	1.6e-187	not known	0	low	AP018307	P-4
	Calothrix	D	adenine deaminase C-terminal domain-containing protein=nucleoside phosphorylase	> < <	287	China	environment	PRJNA224116	WP_199322407.1 (70.9% identity over 237 amino acids with NOD-1)	ND	B-L	6.9e-136	not known	0	low	NZ_JACJQG010000009	P-96
	Dendronalium	D	50S ribosomal protein L11 methyltransferase=nucleotidyl transferase AbiEii/AbiGii toxin family protein	< < <	288	Brazil	tree	PRJNA224116	WP_214437049.1 (77.5% identity over 289 amino acids with NOD-1)	0.7	B-L	3.2e-150	not known	0	low	NZ_JAECZA010000338	P-102
	Leptolyngbya	D	hypothetical protein=RidA family protein	> < <	305	Netherlands	environment	PRJNA224116	WP_204150383.1 (76.9% identity over 238 amino acids with OXA-732)	1	B-L	1.2e-173	not known	0	low	NZ_JACSWB010000122	P-99
	Nostocales	D	hypothetical protein=DUF3854 domain-containing protein	> > <	284	Portugal	environment	PRJNA667061	MBE9054039.1 (82.3% identity over 283 amino acids with NOD-1)	0.4	B-L	9.1e-189	not known	0	low	JADEXK010000128	P-64
	Richelia	D	HEAT repeat domain-containing protein=PadR family transcriptional regulator	> > <	284	China	environment	PRJNA224116	WP_190602159.1 (77% identity over 283 amino acids with NOD-1)	1	B-L	2.8e-190	not known	0	low	NZ_CP021056	P-86
	Tolypothrix	D	cyclomaltodextrin glucanotransferase=polyphosphate:AMP phosphotransferase	< > <	284	USA	fresh water	PRJNA625641	UYD37365.1 (77.4% identity over 283 amino acids with NOD-1)	0.6	B-L	2.5e-182	not known	0	low	CP064879	P-40
Deltaproteobacteria	Myxococcus	B	hypothetical protein=beta-lactamase	> > <	282	ND	ND	PRJNA203240	AKF84752.1 (75.2% identity over 266 amino acids with L1-62)	ND	B-L	9.3e-136	not known	0	low	CP006003	P-15
Epsilonproteobacteria	Campylobacter	D	GNAT family N-acetyltransferase=aspartate 1-decarboxylase	> > <	258	France	environment	PRJNA224116	WP_139452855.1 (86.4% identity over 242 amino acids with OXA-493)	1	B-L	5.1e-134	not known	0	low	NZ_SBFC01000005	P-125
Flavobacteriia	Candidatus Ornithobacterium	A	Tyrosine recombinase XerC=DUF4468 domain-containing protein	< > >	294	ND	nasopharynx (human)	PRJEB61795	CAI9429279.1 (84.7% identity over 294 amino acids with RASA-1)	1	B-L	3.7e-188	not known	2	high	OX579588	P-3
	Cloacibacterium	A	ATP-dependent helicase=hypothetical protein	> > >	294	USA	environment	PRJNA498697	AZI69648.1 (84% identity over 294 amino acids with RASA-1)	1	B-L	3.0e-189	not known	0	low	CP034157	P-34
	Elizabethkingia	D	IS110 family transposase=GNAT family N-acetyltransferase	< > >	274	Taiwan	human	PRJNA741344	UKY84509.1 (89% identity over 255 amino acids with OXA-209)*	0.8	B-L	2.7e-132	not known	2	high	CP077754	P-44
	Empedobacter	B	carbon-nitrogen hydrolase=agmatine deiminase family protein	> > >	237	China	food	PRJNA563978	QES93072.1 (85.4% identity over 233 amino acids with EBR-3)	1	B-L	4.8e-135	not known	0	low	CP043634	P-36
	Epilithonimonas	B	diphosphomevalonate decarboxylase=SMU1112c/YaeR family gloxylase I-like metalloprotein	> > >	291	United Kingdom	environment	PRJNA224116	WP_028123354.1 (91% identity over 288 amino acids with ESP-1)	1	B-L	3.3e-177	not known	0	low	NZ_AUAA01000046	P-78
	Flavobacterium	B	hypothetical protein=hypothetical protein	> < <	251	Switzerland	plant	PRJNA224116	WP_056073240.1 (77.8% identity over 243 amino acids with CHM-1)	1	B-L	1.4e-166	not known	0	low	NZ_LMPW01000015	P-116
	Chryseobacterium	A	hypothetical protein=hypothetical protein	> > >	292	China	soil	PRJNA732246	QWA39627.1 (83.2% identity over 292 amino acids with CGA-1)	1	B-L	2.7e-152	not known	0	low	CP075682	P-43
	Chryseobacterium	A	hypothetical protein=CGA/CIA family class A beta-lactamase	> < <	293	USA	human	PRJNA498534	AZA97469.1 (80.5% identity over 292 amino acids with CGA-1)	0.8	B-L	2.0e-153	not known	0	low	CP033912	P-32
	Chryseobacterium	B	SMU1112c/YaeR family gloxylase I-like metalloprotein=diphosphomevalonate decarboxylase	< < <	289	Chile	fish	PRJNA224116	WP_063969866.1 (87.9% identity over 288 amino acids with ESP-1)	1	B-L	8.0e-171	not known	0	low	NZ_LSHB01000026	P-118
	Chryseobacterium	B	VOC family protein=DUF1634 domain-containing protein	> > <	293	not applicable	not applicable	PRJNA498534	AZA97178.1 (71.6% identity over 282 amino acids with GOB-44)	1	B-L	6.6e-145	not known	0	low	CP033912	P-33
	Chryseobacterium	B	VOC family protein=DUF1634 domain-containing protein	> > <	286	not applicable	not applicable	PRJNA732246	QWA39889.1 (70.7% identity over 283 amino acids with GOB-8)	1	B-L	6.1e-141	not known	0	low	CP075682	P-42
	Myroides	D	class D beta-lactamase OXA-347=DUF4197 domain-containing protein	< < <	274	China	human	PRJNA224116	WP_058699402.1 (89% identity over 255 amino acids with OXA-209)	0.8	B-L	2.6e-133	not known	0	low	NZ_CP013690	P-85
	Riemerella	D	DUF262 domain-containing protein=tetracycline-inactivating monooxygenase Tet(X)	> > >	274	China	animal	PRJNA224116	WP_014937122.1 (83.6% identity over 274 amino acids with OXA-209)	1	B-L	3.0e-179	not known	0	low	NZ_JAGFUR010000001	P-104
	Vaginella	D	hypothetical protein=hypothetical protein	< < <	274	ND	ND	PRJNA224116	WP_068599420.1 (72.9% identity over 255 amino acids with OXA-209)	0.8	B-L	1.4e-149	not known	0	low	NZ_LT593747	P-119
	Zobellia	B	alkaline phosphatase D family protein=GTPase	< < >	247	France	alga	PRJNA224116	WP_194526169.1 (74.9% identity over 243 amino acids with ZOG-1)	1	B-L	1.5e-125	not known	0	low	NZ_JADDXS010000005	P-100
Gammaproteobacteria	Acinetobacter	D	porin Omp33-36=excinuclease ABC subunit UvrA	< > <	265	Turkey	fish	PRJNA224116	WP_193890638.1 (76.4% identity over 250 amino acids with OXA-296)	ND	B-L	3.5e-124	not known	0	low	NZ_JADEZY010000009	P-101
	Aeromonas	C	IS91 family transposase=hypothetical protein	> > >	380	Japan	environment	PRJDB6962	BBT97416.1 (86.4% identity over 381 amino acids with PAC-1)	1	B-L	1.6e-156	not known	2	high	AP022282	P-6
	Aeromonas	D	beta-lactam sensor histidine kinase BlrB=cell envelope integrity protein CreD	> > >	264	Czech Republic	environment	PRJNA224116	WP_100294249.1 (86.2% identity over 261 amino acids with OXA-12)	1	B-L	8.5e-156	not known	0	low	NZ_PGGC01000095	P-122
	Arenimonas	B	hypothetical protein=MerR family transcriptional regulator	> > >	254	China	river	PRJNA848622	ND (1,221...2,132; 77.9% identity over 253 amino acids with IMP-69)	0.1	B-L	9.6e-108	not known	0	low	JAPDUI010000054	P-69
	Cedecea	C	fumarate reductase subunit FrdD=hypothetical protein	> > >	381	USA	animal	PRJNA420481	PKA32584.1 (82.1% identity over 380 amino acids with CMY-190)	1	B-L	1.6e-216	no hit found	0	low	PIQM01000002	P-98
	Cellvibrio	B	VOC family protein=Na+/H+ antiporter subunit G	< < <	240	South Korea	riverbed	PRJNA486211	QEY11438.1 (93.3% identity over 239 amino acids with KHM-2)	1	B-L	4.3e-97	not known	0	low	CP031727	P-30
	Cellvibrio	B	VOC family protein=Na+/H+ antiporter subunit G	< < <	237	China	environment	PRJNA224116	WP_323813453.1 (90% identity over 239 amino acids with HMB-2)	1	B-L	2.3e-88	not known	0	low	NZ_JAYKKN010000001	P-110
	Enterobacter	A	transposase IS3/IS911 family protein=beta-lactam binding protein AmpH	< < <	285	USA	mosquito (animal)	PRJNA169065	EJF29815.1 (89.1% identity over 285 amino acids with LAP-1)	0.8	B-L	5.5e-122	IncFII(S), IncFII(SARC14) - contig 9	2	high	AKXM01000044	P-2
	Enterobacter	A	hypothetical protein=hypothetical protein	> < >	289	France	compost	PRJNA622270	QNK08911.1 (82.5% identity over 286 amino acids with PLA-6)	0.8	B-L	6.4e-143	no hit found	0	low	CP060418	P-39
	Enterobacter	C	hypothetical protein=transcriptional regulator	< < >	381	Japan	environment	PRJDB6962	BBS35486.1 (87.9% identity over 381 amino acids with ACT-153)	0.7	B-L	3.2e-205	no hit found	0	low	AP022133	P-5
	Enterobacter	C	LysR family transcriptional regulator=outer membrane lipoprotein Blc	< > >	382	not applicable	not applicable	PRJNA169065	EJF32819.1 (94.5% identity over 382 amino acids with CNE-2)	0.7	B-L	1.8e-242	IncFII(S), IncFII(SARC14) - contig 9	0	low	AKXM01000004	P-1
	Fluoribacter	D	MerR family transcriptional regulator=M56 family metallopeptidase	< < <	267	USA	environment	PRJNA224116	WP_010652637.1 (77.1% identity over 266 amino acids with LoxA-1)	0.8	B-L	2.0e-144	not known	0	low	NZ_CM001373	P-84
	Gibbsiella	A	glycoside hydrolase family 10 protein=hypothetical protein	< > <	285	Japan	animal	PRJDB10510	GAA3891504.1 (80.6% identity over 284 amino acids with GIL-1)	0.5	B-L	1.8e-174	no hit found	0	low	BAABDG010000002	P-8
	Klebsiella	A	LysR family transcriptional regulator=cation:proton antiporter	< > >	303	ND	ND	PRJNA514245	HBT0298485.1 (91.1% identity over 303 amino acids with L2-28)	1	B-L	2.4e-178	Col(pHAD28), Col440I, IncFIA(HI1), repB(R1701) - contigs 59, 60, 69, 77, 80, 83	0	low	DAGBUG010000135	P-59
	Klebsiella	C	membrane protein=LysR family transcriptional regulator	< < >	382	China	environment	PRJNA278789	AJZ87782.1 (94.2% identity over 382 amino acids with CNE-2)	0.7	B-L	8.9e-242	no hit found	0	low	CP011077	P-18
	Kluyvera	C	quaternary ammonium compound efflux SMR transporter SugE=LysR family transcriptional regulator AmpR	> < >	381	ND	ND	PRJNA224116	WP_062775989.1 (87.4% identity over 380 amino acids with ACT-156)	0.7	B-L	2.0e-205	Col(Ye4449) - contig 60	0	low	NZ_BCYS01000014	P-79
	Leclercia	C	type 1 fimbrial protein=M24 family metallopeptidase	> > <	381	United Arab Emirates	plant	PRJNA842664	URO00729.1 (72.9% identity over 380 amino acids with ACT-118)	1	B-L	1.2e-184	no hit found	0	low	CP098325	P-52
	Legionella	D	hypothetical protein=cell division protein FtsI	> < <	267	Canada	human	PRJNA288830	AMQ29463.1 (98.5% identity over 266 amino acids with LoxA-1)	1	B-L	1.6e-181	not known	0	low	CP012019	P-19
	Lelliottia	C	hypothetical protein=LysR family transcriptional regulator	< < >	382	China	animal	PRJNA321610	ANG91222.1 (78.7% identity over 381 amino acids with ACT-22)	0.7	B-L	3.8e-194	no hit found	0	low	CP015774	P-20
	Marinagarivorans	B	hypothetical protein=hypothetical protein	> > >	246	Japan	environment	PRJNA224116	WP_236985995.1 (88.6% identity over 246 amino acids with IMP-39)	1	B-L	2.0e-114	not known	0	low	NZ_AP023086	P-77
	Paraferrimonas	B	hypothetical protein=hypothetical protein	> > >	252	Yellow Sea	environment	PRJNA224116	WP_163932745.1 (73.9% identity over 241 amino acids with TMB-1)	1	B-L	4.4e-97	not known	0	low	NZ_WINH01000007	P-129
	Phytobacter	A	methyl-accepting chemotaxis protein=tetratricopeptide repeat protein	> > <	285	Japan	human	PRJNA224116	WP_125125459.1 (79.2% identity over 284 amino acids with GIL-1)	0.5	B-L	3.2e-183	no hit found	0	low	NZ_AP018756	P-76
	Proteus	A	LysR family transcriptional regulator=Lrp/AsnC family transcriptional regulator	< > <	298	China	environment	PRJNA974946	WIF70411.1 (90.9% identity over 298 amino acids with CumA-3)	1	B-L	8.2e-125	no hit found	0	low	CP126335	P-57
	Proteus	A	LysR family transcriptional regulator=AsnC family transcriptional regulator	< > <	295	South Korea	marine (environment)	PRJNA427090	QAV24841.1 (83.9% identity over 291 amino acids with CumA-5)	1	B-L	1.6e-125	no hit found	0	low	CP026364	P-29
	Pseudoalteromonas	A	exodeoxyribonuclease V subunit alpha=PhzF family phenazine biosynthesis protein	> > >	289	ND	seawater	PRJNA554250	TVU86455.1 (76.7% identity over 288 amino acids with CARB-3)	0.8	B-L	2.5e-113	not known	0	low	VNFF01000001	P-17
	Pseudomonas	B	RNA polymerase sigma factor RpoD=Fic family protein	> < >	243	Pakistan	hospital	PRJNA497126	RRV16274.1 (79.5% identity over 239 amino acids with PST-1)	1	B-L	9.3e-162	not known	0	low	RHQU01000004	P-9
	Pseudomonas	C	biotin/lipoyl-binding protein=tyrosine-type recombinase/integrase	> > >	396	China	cave sediment (environment)	PRJNA869181	UVJ43626.1 (92.2% identity over 396 amino acids with RSC1-1)	0.7	B-L	5.9e-181	not known	2	high	CP102951	P-53
	Psychrobacter	A	recombinase family protein=S-formylglutathione hydrolase	> < <	299	ND	seafood	PRJNA224116	WP_102076509.1 (78% identity over 296 amino acids with CARB-5)	0.8	B-L	1.9e-153	not known	2	high	NZ_CAJGZC010000017	P-82
	Shewanella	B	AarF/ABC1/UbiB kinase family protein=VOC family protein	> > >	260	Antarctica	marine sediment	PRJNA723175	UJL41205.1 (81.1% identity over 238 amino acids with SLB-1)	0.5	B-L	9.8e-95	not known	0	low	CP073588	P-41
	Stenotrophomonas	A	LysR family transcriptional regulator=cation:proton antiporter	< > >	304	China	soil	PRJNA636927	QKW55797.1 (81.1% identity over 302 amino acids with L2-28)	1	B-L	2.9e-159	not known	0	low	CP054931	P-37
	Stutzerimonas	B	DUF927 domain-containing protein=RNA polymerase sigma factor RpoD	< > <	244	China	landfill refuse	PRJNA796178	MCF6781386.1 (80.3% identity over 239 amino acids with PST-1)	1	B-L	6.0e-156	not known	0	low	JAKJKH010000003	P-67
	Thalassomonas	B	hypothetical protein=DUF1272 domain-containing protein	< > <	244	ND	ND	PRJNA224116	WP_281558023.1 (83.5% identity over 242 amino acids with VMB-1)	0.8	B-L	9.0e-146	not known	0	low	NZ_CANDNZ010000003	P-83
	Thalassotalea	B	hybrid sensor histidine kinase/response regulator=hypothetical protein	> < <	240	South Korea	environment (Sea water)	PRJNA224116	WP_290251132.1 (74.6% identity over 236 amino acids with GIM-2)	1	B-L	3.4e-101	not known	0	low	NZ_JAUFQL010000005	P-108
	Vibrio	B	IS30 family transposase=pyridoxamine 5'-phosphate oxidase family protein	> > >	250	China	food	PRJNA224116	WP_318122257.1 (85.8% identity over 240 amino acids with TMB-1)	1	B-L	1.7e-96	not known	2	high	NZ_JAWOSE010000005	P-109
	Xanthomonas	A	phospholipase C, phosphocholine-specific=LysR family transcriptional regulator AmpR	> < >	317	ND	ND	PRJEB43653	CAG2093388.1 (82.5% identity over 291 amino acids with XCC-16)	1	B-L	2.6e-153	not known	0	low	HG999364	P-63
Chitinophagia	Chitinophaga	A	non-ribosomal peptide synthetase=lantibiotic dehydratase	> > <	297	China	environment (soil)	PRJNA827578	UPK71067.1 (73.9% identity over 295 amino acids with CPA-1)	1	B-L	8.2e-131	not known	0	low	CP095855	P-48
	Chitinophaga	D	VWA domain-containing protein=glycine C-acetyltransferase	< < <	268	not applicable	not applicable	PRJNA827578	UPK70559.1 (81.3% identity over 267 amino acids with CPD-1)	1	B-L	2.5e-147	not known	0	low	CP095855	P-49
	Chitinophaga	D	VWA domain-containing protein=glycine C-acetyltransferase	< < <	265	ND	ND	PRJNA224116	WP_090107363.1 (78.8% identity over 264 amino acids with CPD-1)	1	B-L	3.6e-155	not known	0	low	NZ_FOMK01000009	P-90
Chlorobiia	Chlorobaculum	D	hypothetical protein=DNA repair protein RecN	> < <	259	ND	ND	PRJNA224116	WP_041466248.1 (84.5% identity over 258 amino acids with OXA-1056)	1	B-L	1.8e-117	not known	0	low	NC_011027	P-74
Sphingobacteriia	Pedobacter	A	TetR/AcrR family transcriptional regulator=AMP-binding protein	< > >	303	Antarctica	soil	PRJNA656646	QNK63613.1 (78.5% identity over 302 amino acids with LUS-1)	1	B-L	3.5e-160	not known	0	low	CP060294	P-38
Legend: B-L - beta-lactamase; ND - not defined; AA - amino acid; IPM: Index of Proximal Mobility. Candidate beta-lactamases associated with mobile genetic elements are highlighted in yellow, indicating loci with high or moderate IPM (“priority review flags”). These highlighted enzymes correspond to the 12 loci summarized in Table 1. HMMER column: best bacterial homologue (lowest E-value, cutoff 1…
