# Supplementary material for: Are Putative Beta-Lactamases Posing a Potential Future Threat?
Source: Antibiotics (Basel). 2025 Nov 20;14(11):1174. doi: 10.3390/antibiotics14111174 (PMC12649608; doi:10.3390/antibiotics14111174)
Supplement: Supplementary file 1 [file antibiotics-14-01174-s001.zip › Supplementary Table S2.xlsx]

## Sheet: Sheet 1
Supplementary Table S2. Summary of conserved motifs and observed variations in beta-lactamase class A–D candidates
Beta-Lactamase Class	Known Conserved Motif / Key Residues	Canonical Sequence/Residues	Observed Pattern in Our Dataset (Consensus/Variants)	Frequency of Observed Variants	Known Functional Role / Significance
Class A (n=46a)	SxxK	Ser-x-x-Lys	Ser-x1[Thr/Val]-x2[#]-Lys	x1: 39x Thr, 7x Val x2: 32x Phe, 4x Ser, 6x His, 2x Tyr, 2x Val	Catalytic serine, N-terminus of alpha-helix
	SDN	Ser-Asp-Asn	Ser-Asp-x[#]	x: 43x Asn, 1x Asp, 1x Gly, 1x Ser	Active site architecture, topologically common
	KTG	Lys-Thr-Gly	x1[Lys/Arg/Glu]-x2[Thr/Ala/Ser]-Gly	x1: 41x Lys, 3x Arg, 1x Glu x2: 41x Thr, 1x Ala, 3x Ser	Carboxylate-binding pocket, transition state stabilization, inhibitor resistance
	Omega Loop	(Consensus)	XXEXXXXX???XXXXXB (Conserved Glu166*)	Conserved Glu Asn (35), His (5), Ser (6) at +4 pos from Glu	Enzyme dynamics, substrate binding, penicillin hydrolysis
Class B (n=26)	HxHxDH (Motif II) / Zn coordination	His, Asp, Cys	His114[#], His116[conserved], Asp118[conserved], His179[conserved], Cys198, His240[conserved]*	His114: 20x His, 1x Glu, 1x Asn, 4x Gln Cys198: 16x Cys, 10x deletion	Zinc coordination, catalytic activity
Class C (n=12)	SxxK	Ser-x-x-Lys	Ser-x1[Ile/Leu/Val]-x2[Ser/Thr]-Lys	x1: 3x Ile, 1x Leu, 8x Val x2: 11x Ser, 1x Thr	Catalytic serine, active site nucleophile
	YxN	Tyr-x-Asn	Tyr-x[Ala/Ser]-Asn	x: 7x Ala, 5x Ser	Topologically common, active site
	Omega Loop	(Consensus)	XXVPXXXXXXYAXGY?X?XXXXXXXXXXXXX???YGXXX	Highly variable, but consensus pattern observed	Structural plasticity, potential substrate modulation
	R2 Loop	(Consensus)	X??XXXXXXXXXXXXXXXXXXX	Highly variable	Structural role, potential substrate recognition
	KTG	Lys-Thr-Gly	Conserved region in each enzyme	12x Conserved region	Essential for catalysis, active site
Class D (n=45)	SxxK / PASTFK	Pro-Ala-Ser-Thr-Phe-Lys	x1[Pro/Ala/Thr]-x2[#]-S-T-x3[Phe/Tyr]-K	x1: 42x Pro, 2x Ala, 1x Thr x2: 30x Ala, 10x Glu, 1x Asn, 4x Gln x3: 44x Phe, 1x Tyr	Catalytic serine, carboxylated Lys as general base
	Trp105 (FxxW motif)*	Phe-x-x-Trp	x1[#]-x2[#]-x3[#]-x4[Trp/His]	x1: 23x Phe, 4x Gly, 8x Ile, 5x Leu, 3x Arg, 2x Val x2: 6x Ala, 9x Asp, 11x Glu, 5x Lys, 2x Asn, 11x Pro, 1x Ser x3: 9x Ala, 2x Asp, 2x Glu, 3x Gly, 3x Ile, 3x Asn, 1x Pro, 2x Arg, 9x Ser, 7x Thr, 4x Val x4: 43x Trp, 2x His	Structural stability, function
	SxV	Ser-x-Val	S-x1[#]-x2[#]	x1: 12x Ala, 10x Cys, 1x Ile, 1x Gln, 1x Ser, 9x Thr, 11x Val x2: 3x Phe, 11x Ile, 1x Leu, 30x Val	Topologically common to serine beta-lactamases, adjacent to catalytic serine
	YGN	Tyr-Gly-Asn	x1[Tyr/Phe]-x2[Gly/Lys/Arg]-x3[#]	x1: 44x Tyr, 1x Phe x2: 41x Gly, 3x Lys, 1x Arg x3: 38x Asn, 1x Glu, 4x Gly, 2x Gln	Active site or structural integrity
	Trp163 (FWL motif)*	Phe-Trp-Leu	x1[#]-W-x2[Leu/Ile/Val]	x1: 33x Phe, 6x Ala, 2x Ser, 1x Val, 3x Tyr x2: 36x Leu, 6x Ile, 3x Val	Structural stability, function
	Omega Loop	(Consensus)	XXX?????????XXXXXWXXXXX	Conserved Trp within variable loop	Enzyme stability
	KTG	Lys-Thr-Gly	K-x[Thr/Ser]-G	x: 43x Thr, 2x Ser	Active site, similar to other serine beta-lactamases
	GWxxGW	Gly-Trp-x-x-Gly-Trp	x1[Gly/Ala]-x2[Trp/Gln]-x3[#]-x4[#]-G-x5[Phe/Trp/Tyr]	x1: 44x Gly, 1x Ala x2: 44x Trp, 1x Gln x3: 20x Phe, 2x Ile, 3x Leu, 1x Val, 3x Trp, 16x Tyr x4: 39x Val, 2x Ala, 1x Ser, 3x Thr x5: 17x Phe, 16x Trp, 12x Tyr	Crucial structural/functional role, unique to Class D
*Numbering based on the CTX-M-1 (for Class A beta-lactamase), VIM-1 (for Class B beta-lactamase) and OXA-1 (for Class D beta-lactamase) sequences. aOne partial sequence was also included in the analysis, which did not include all analyzed motifs. The symbol # indicates a highly variable position with four or more different amino acids. X – No consensus amino acid at this position. ? – Missing ami…
