# Supplementary material for: Are Putative Beta-Lactamases Posing a Potential Future Threat?
Source: Antibiotics (Basel). 2025 Nov 20;14(11):1174. doi: 10.3390/antibiotics14111174 (PMC12649608; doi:10.3390/antibiotics14111174)
Supplement: Supplementary file 1 [file antibiotics-14-01174-s001.zip › Supplementary Table S3.xlsx]

## Sheet: Sheet 1
Supplementary Table S3. Structural and functional features of candidate beta-lactamases associated with mobile genetic elements and their comparative analysis with known enzymes
A) Structural and Functional Characterization of Candidate Beta-Lactamases
Parabacteroides distasonis, UVS67385.1#						Aromatoleum evansii, WRL48780.1						Comamonas piscis, WP_202883143.1							Candidatus Ornithobacterium hominis, CAI9429279.1						Elizabethkingia anophelis, UKY84509.1						Aeromonas veronii, BBT97416.1						Cedecea sp./Enterobacter sp., EJF29815.1						Pseudomonas sp., UVJ43626.1						Psychrobacter alimentarius, WP_102076509.1
Characteristic	Detail	Significance				Characteristic	Detail	Significance				Characteristic	Detail	Significance					Characteristic	Detail	Significance				Characteristic	Detail	Significance				Characteristic	Detail	Significance				Characteristic	Detail	Significance				Characteristic	Detail	Significance				Characteristic
Basic Properties						Basic Properties						Basic Properties							Basic Properties						Basic Properties						Basic Properties						Basic Properties						Basic Properties						Basic Properties
Organism	Parabacteroides distasonis	Anaerobic gram-negative bacterium, member of human gut microbiota				Organism	Aromatoleum evansii	Environmental bacterium, rarely studied for beta-lactamases				Organism	Comamonas piscis	Environmental bacterium isolated from rotting apple in France					Organism	Candidatus Ornithobacterium hominis	Microorganism from nasopharyngeal environment, less studied for beta-lactamases				Organism	Elizabethkingia anophelis	Environmental/clinical bacterium known for multidrug resistance				Organism	Aeromonas veronii	Gram-negative environmental bacterium, known for intrinsic antibiotic resistance				Organism	Cedecea sp. and Enterobacter sp.	Enterobacteriaceae family, known carriers of resistance genes				Organism	Pseudomonas sp.	Gram-negative environmental bacterium from cave sediment, China				Organism
Protein Length	322 aa	Consistent with class A beta-lactamases				Protein Length	261 aa	Typical length for class D beta-lactamases				Protein Length	269 aa	Typical size for class D beta-lactamases					Protein Length	294 aa	Typical length for class A beta-lactamases				Protein Length	275 aa	Typical length for class D beta-lactamases				Protein Length	381 aa	Typical length for class C beta-lactamases				Protein Length	286 aa	Typical length for class A beta-lactamases				Protein Length	397 aa	Typical length for class C beta-lactamases				Protein Length
Signal Peptide	Present (approx. first 23 aa)	Indicates enzyme secretion to periplasmic space				Signal Peptide	Present (approx. aa 1-19)	Indicates enzyme secretion to periplasmic space				Signal Peptide	Present (approx. aa 1-20)	Indicates enzyme secretion to periplasmic space					Signal Peptide	Present (approx. aa 24)	Indicates enzyme secretion to periplasmic space				Signal Peptide	Present (approx. aa 24)	Indicates enzyme secretion to periplasmic space				Signal Peptide	Present (approx. aa 22)	Indicates enzyme secretion to periplasmic space				Signal Peptide	Present (approx. first 21 aa)	Indicates enzyme secretion to periplasmic space				Signal Peptide	Present (approx. first 21 aa)	Indicates enzyme secretion to periplasmic space				Signal Peptide
Molecular Weight	~35.7 kDa	Typical for class A beta-lactamases				Molecular Weight	~29 kDa	Consistent with class D beta-lactamases				Molecular Weight	~30 kDa	Consistent with class D beta-lactamases					Molecular Weight	~34 kDa	Consistent with class A beta-lactamases				Molecular Weight	~32 kDa	Consistent with class D beta-lactamases				Molecular Weight	~42 kDa	Consistent with class C beta-lactamases				Molecular Weight	~31 kDa	Consistent with class A beta-lactamases				Molecular Weight	~43 kDa	Consistent with class C beta-lactamases				Molecular Weight
Sequence Homology						Sequence Homology						Sequence Homology							Sequence Homology						Sequence Homology						Sequence Homology						Sequence Homology						Sequence Homology						Sequence Homology
Closest Match	CfxA-2/CfxA-3 (83.7% identity)	Below threshold for established variants (>95%)				Closest Match	LCR-1 (70.9% identity)	Well below threshold for established variants (>95%)				Closest Match	OXA-926 (81.3% identity over 268 aa)	Well below threshold for established variants (>95%)					Closest Match	RASA-1 (84.7% identity over 294 aa)	Below threshold for established variants (>95%)				Closest Match	OXA-209 (89% identity over 255 aa)	Below threshold for established variants (>95%)				Closest Match	PAC-1 (86.4% identity over 381 aa)	High similarity but below threshold for established variants (>95%)				Closest Match	LAP-1 (89.1% identity over 285 aa)	Below threshold for established variants (>95%)				Closest Match	RSC1-1 (92.2% identity over 396 aa)	High similarity but below threshold for established variants (>95%)				Closest Match
BLDB Classification	Class A	Serine-based hydrolytic mechanism				BLDB Classification	Class D	Serine-based hydrolytic mechanism				BLDB Classification	Class D	Serine-based hydrolytic mechanism					BLDB Classification	Class A	Serine-based hydrolytic mechanism				BLDB Classification	Class D	Serine-based hydrolytic mechanism				BLDB Classification	Class C	Serine-based hydrolytic mechanism, AmpC-type				BLDB Classification	Class A	Serine-based hydrolytic mechanism				BLDB Classification	Class C	Serine-based hydrolytic mechanism, AmpC-type				BLDB Classification
Evolutionary Position	CfxA family branch	Associated with cefoxitin resistance in anaerobes				Evolutionary Position	OXA/LCR family branch	Associated with oxacillinases				Evolutionary Position	OXA family branch	Associated with oxacillinases					Evolutionary Position	RASA family branch	Related to extended-spectrum beta-lactamases				Evolutionary Position	OXA family branch	Associated with oxacillinases				Evolutionary Position	AmpC/PAC family branch	Associated with chromosomal and plasmid-mediated resistance				Evolutionary Position	Class A family branch	Associated with broad-spectrum penicillinases				Evolutionary Position	AmpC family branch	Associated with chromosomal and acquired resistance				Evolutionary Position
Catalytic Residues						Catalytic Residues						Catalytic Residues							Catalytic Residues						Catalytic Residues						Catalytic Residues						Catalytic Residues						Catalytic Residues						Catalytic Residues
Ser70	Present (Ser83)*	Primary nucleophile for beta-lactam hydrolysis				Ser70	Present (Ser63)*	Primary nucleophile for beta-lactam hydrolysis				Ser70	Present (Ser53)*	Primary nucleophile for beta-lactam hydrolysis					Ser70	Present (Ser67)*	Primary nucleophile for beta-lactam hydrolysis				Ser70	Present (Ser74*	Primary nucleophile for beta-lactam hydrolysis				Ser70	Present (Ser86)*	Primary nucleophile for beta-lactam hydrolysis				Ser70	Present (Ser67)*	Primary nucleophile for beta-lactam hydrolysis				Ser70	Present (Ser90)*	Primary nucleophile for beta-lactam hydrolysis				Ser70
Lys73	Present (Lys86)*	Activates Ser70 and stabilizes transition state				Lys73	Present (Lys66)*	Activates Ser70 and stabilizes transition state				Lys73	Present (Lys58)*	Activates Ser70 and stabilizes transition state					Lys73	Present (Lys70)*	Activates Ser70 and stabilizes transition state				Lys73	Present (Lys77)*	Activates Ser70 and stabilizes transition state				Lys73	Present (Lys89)*	General base for deacylation				Lys73	Present (Lys70)*	Activates Ser70 and stabilizes transition state				Lys73	Present (Lys93)*	General base for deacylation				Lys73
Ser130	Present (Ser147)*	Part of oxyanion hole stabilization				Conserved Trp	Present (Trp150, Trp214)*	Characteristic of class D beta-lactamases				Conserved Trp	Present (Trp151, Trp223)*	Characteristic of class D beta-lactamases					Conserved Glu164	Present (Glu164)*	Characteristic of class A beta-lactamases				Conserved Trp	Present (Trp162, Trp226)*	Characteristic of class D beta-lactamases				Ser130	Present (Ser172)*	Important for substrate positioning				Ser130	Present (Ser127)*	Forms hydrogen bond with beta-lactam carbonyl				Ser130	Present (Ser177)*	Important for substrate positioning				Ser130
Glu166	Present (Glu184)*	Proton abstraction and general base				Conserved Motifs						Conserved Motifs							Asn170	Variant (His168)*	Stabilizes transition state. Note: The presence of a histidine at position equivalent to Ambler 170 is highly unusual for functional class A beta-lactamases. It may represent a critical change in the catalytic mechanism or a data anomaly.				Conserved Motifs						Conserved Motifs						Glu166	Present (Glu163)*	Activates water molecule for deacylation step				Conserved Motifs						Glu166
Asn170	Variant (Ser188)*	Stabilizes tetrahedral intermediate. Note: The presence of a serine at position equivalent to Ambler 170 is highly unusual for functional class A beta-lactamases. It may represent a critical change in the catalytic mechanism or a data anomaly.				S-X-X-K	Present (Ser63-Thr64-Phe65-Lys66*)	Catalytic center motif				S-X-X-K	Present (Ser55-Thr56-Phe57-Lys58*)	Catalytic center motif					Conserved Motifs						S-T-F-K	Present (Ser74-Thr75-Phe76-Lys77*)	Catalytic center motif				S-X-X-K	Present (Ser86-Leu87-Ser88-Lys89*)	Catalytic center motif				Asn170	Present (Asn167)*	Conserved in class A beta-lactamases				S-X-S-K	Present (Ser90-Val91-Ser92-Lys93)*	Catalytic center motif				Asn170
Conserved Motifs						S-X-V	Present (Ser111-Cys112-Val113*)	Characteristic of class D beta-lactamases				S-X-V	Variant (Ser106-Val107-Phe108*)	Characteristic of class D beta-lactamases					S-T-F-K	Present (Ser67-Thr68-Phe69-Lys70)*	Catalytic center motif				Y-G-N	Variant (Tyr148-Lys149-Gly150*)	Characteristic of class D beta-lactamases				Y-S-N	Present (Tyr171-Ser172-Asn173*)	Characteristic of class C beta-lactamases				Conserved Motifs						Y-S-N	Present (Tyr176-Ser177-Asn178*)	Class C specific motif				Conserved Motifs
S-X-X-K	Present (Ser83-Val84-Phe85-Lys86*)	Catalytic center motif				Y-G-N	Present (Tyr137-Gly138-Gln139*)	Characteristic of class D beta-lactamases				Y-G-N	Present (Tyr132-Gly133-Gln134*)	Characteristic of class D beta-lactamases					S-D-N	Present (Ser131-Asp132-Asn133)*	Characteristic of class A beta-lactamases				K-T-G	Present (Lys213-Thr214-Gly215*)	Conserved in class D beta-lactamases				K-T-G	Present (Lys333-Thr334-Gly335)*	Conserved in class C beta-lactamases				S-T-X-K	Present (Ser67-Thr68-Phe69-Lys70)*	Catalytic center motif				K-T-G	Present (Lys341-Thr342-Gly343)*	Conserved in class C beta-lactamases				S-T-X-K
S-D-N	Present (Ser147-Asp148-Asn149*)	Oxyanion hole formation				K-T-G	Present (Lys201-Thr202-Gly203*)	Conserved in class D beta-lactamases				K-T-G	Present (Lys203-Thr204-Gly205*)	Conserved in class D beta-lactamases					K-T-G	Variant (Arg231-Ala232-Gly233)*	Conserved in class A beta-lactamases				Omega loop	Variant (residues 152-167)*, "VFDTLTIDNFWLEGNS"	Important for substrate specificity				Omega loop	Variant (residues 210-244)*, "VKVPENQMAEYAQGYNKLDEPVRVTPGPLDYGLKS"	Important for substrate specificity				S-D-N	Present (Ser127-Asp128-Asn129)*	Involved in substrate positioning				Omega loop	Present (residues 215-252)*, "IKVPQEQMSHYAYGYSREDKPIRVGPGVLDAEAYGVKS"	Important for substrate specificity				S-D-N
K-T-G	Present (Lys254-Thr255-Gly256*)	Conserved in class A beta-lactamases				Omega loop	Present (residues 141-155)*, "RQPFNETEFWLDGSL"; high similarity to LCR enzyme; conserved 'WLDGSL' motif; likely exhibits LCR-like substrate specificity"	Important for substrate specificity				Omega loop	Variant (residues 136-156)*, "DVSAVRVDAPGQNGVWVMSSL"; small similarity to OXA-1 enzyme	Important for substrate specificity					Omega loop	Variant (residues 162-177)*, "NNEDEMHRDWNSQFIN"; small similarity to CTX-M-1 enzyme	Important for substrate specificity				Predicted Substrate Profile						Predicted Substrate Profile						K-T-G	Present (Lys231-Thr232-Gly233)*	Conserved in class A beta-lactamases				Predicted Substrate Profile						K-T-G
Omega loop	Present (residues 182-197)*, "YTEEEMSADHDRAYFN"	Important for substrate specificity				Predicted Substrate Profile						Predicted Substrate Profile							Predicted Substrate Profile						Penicillins	Likely hydrolyzed	Based on class D characteristics				Penicillins	Likely hydrolyzed	Based on class C characteristics				Omega loop	Present (residues 161-176)*, "RHEPSLNEALPGDERD"	Important for substrate specificity				Penicillins	Likely hydrolyzed efficiently	Based on class C characteristics				Omega loop
Predicted Substrate Profile						Penicillins	Likely hydrolyzed	Based on class D characteristics				Penicillins	Likely hydrolyzed	Characteristic of class D beta-lactamases					Penicillins	Likely hydrolyzed	Based on class A characteristics				Oxacillin	Potentially hydrolyzed	Characteristic of many class D enzymes				Cephalosporins (1st/2nd gen)	High activity predicted	Primary substrates for class C enzymes				Predicted Substrate Profile						Cephalosporins (1st/2nd gen)	High activity predicted	Primary substrates for class C enzymes				Predicted Substrate Profile
Penicillins	Likely hydrolyzed	Based on class A characteristics				Oxacillin	Potentially hydrolyzed	Characteristic of many class D enzymes				Oxacillin	Potentially hydrolyzed	Characteristic of many class D enzymes					Cephalosporins	Variable activity predicted	Depends on specific enzyme properties				Cephalosporins	Variable activity predicted	Depends on specific enzyme properties				Cefoxitin	Potentially hydrolyzed	Characteristic of AmpC-type enzymes				Penicillins	Likely hydrolyzed	Based on class A characteristics and LAP-1 similarity				Cefoxitin	Likely hydrolyzed	Characteristic of AmpC-type enzymes				Penicillins
Cephalosporins (1st/2nd gen)	Likely hydrolyzed	Typical class A activity				Cephalosporins	Variable activity predicted	Depends on specific enzyme properties				Cephalosporins	Variable activity predicted	Depends on specific enzyme properties					Carbapenems	Potential low activity	Some class A enzymes have carbapenemase activity				Carbapenems	Potential activity	Some class D enzymes have carbapenemase activity				Extended-spectrum cephalosporins	Variable activity predicted	Depends on specific mutations				Cephalosporins (1st/2nd gen)	Likely hydrolyzed	Consistent with LAP-1 profile				Extended-spectrum cephalosporins	Variable activity predicted	Depends on specific mutations				Cephalosporins (1st/2nd gen)
Cefoxitin	Strong activity predicted	Characteristic of CfxA family				Carbapenems	Potential activity	Some class D enzymes have carbapenemase activity				Carbapenems	Potential limited activity	Some class D enzymes have carbapenemase activity					Genetic Context						Genetic Context						Carbapenems	Low to no activity	Typical for most class C enzymes				Extended-spectrum cephalosporins	Limited activity predicted	Based on sequence similarity with LAP-1				Carbapenems	Low to no activity	Typical for most class C enzymes				Cefoxitin
Extended-spectrum cephalosporins	Limited activity	CfxA enzymes typically narrow spectrum				Genetic Context						Genetic Context							Tyrosine recombinase XerC	Present upstream	Indicates potential for horizontal gene transfer				IS110 family transposase	Present upstream	Indicates potential for horizontal gene transfer				Genetic Context						Carbapenems	Limited to no activity	Class A non-carbapenemases characteristic				Genetic Context						Extended-spectrum cephalosporins
Carbapenems	No activity expected	Class A non-carbapenemases				IS3 family transposase	Present upstream	Indicates potential for horizontal gene transfer				IS3 family transposase	Present upstream	Indicates potential for horizontal gene transfer					DUF4468 domain-containing protein	Present downstream	Provides genomic context				GNAT family N-acetyltransferase	Present downstream	Provides genomic context				Mobilization protein	IS91 family transposase present upstream	Indicates potential for horizontal gene transfer				Genetic Context						Mobile genetic elements	Tyrosine-type recombinase/integrase present downstream	Indicates potential for horizontal gene transfer				Carbapenems
Genetic Context						Electron transfer protein	Present downstream	Provides genomic context				Site-specific integrase	Present downstream	Indicates potential for horizontal gene transfer, often within an integron					Unique Features						Unique Features						Similar genetic environment	Detected in other Aeromonas species	Suggests conserved genetic context within genus				IS3 family transposase	Present upstream	Indicates potential for horizontal gene transfer				Similar genetic environment	Biotin/lipoyl-binding protein upstream	Metabolic enzyme context				Genetic Context
Mobilization protein	Present (~1400 bp downstream)	Indicates potential for horizontal gene transfer				Unique Features						Unique Features							Amino acid divergence	15.3% divergence from RASA-1	Indicates significant evolutionary distance				Amino acid divergence	11% divergence from OXA-209	Indicates moderate evolutionary distance				Unique Features						Mobile genetic elements	IS3/IS911 family elements	Suggests high mobility potential				Unique Features						Flanking genes
Similar genetic environment	Found in multiple Bacteroides/Parabacteroides species	Suggests common evolutionary origin or transfer				Amino acid divergence	29.1% divergence from LCR-1	Indicates significant evolutionary distance				Environmental origin	Rotting apple in France	Suggests potential environmental reservoir					Clinical & Evolutionary Significance						Potential key substitutions	Multiple positions compared to OXA-209	May affect substrate specificity				Amino acid divergence	13.6% divergence from PAC-1	Indicates moderate evolutionary distance				Unique Features						Amino acid divergence	7.8% divergence from RSC1-1	Indicates close evolutionary relationship				Similar genetic environment
Unique Features						Potential key substitutions	Multiple positions compared to LCR-1	May affect substrate specificity				Mobile genetic element	Associated with IS3 family transposase	Suggests potential for mobilization					Resistance potential	Moderate to unknown	Requires experimental validation				Clinical & Evolutionary Significance						Potential key substitutions	Multiple positions compared to PAC-1	May affect substrate specificity and resistance profile				Host distribution	Found in two different genera	Suggests horizontal transfer between genera				Potential key substitutions	Limited compared to RSC1-1	May have similar substrate specificity				Unique Features
Amino acid substitutions	16.3% divergence from CfxA-2/3	Indicates evolutionary adaptation				Clinical & Evolutionary Significance						Clinical & Evolutionary Significance							Evolutionary origin	Nasopharyngeal	Potentially part of intrinsic or early acquired resistance				Resistance potential	Moderate to high	Requires experimental validation				Clinical & Evolutionary Significance						Identical sequence	100% identical in both hosts	Strong evidence of recent horizontal gene transfer				Clinical & Evolutionary Significance						Amino acid divergence
Key substitutions	Multiple positions affecting active site geometry	May alter substrate specificity				Resistance potential	Moderate to unknown	Requires experimental validation				Resistance potential	Moderate	Expected to confer resistance to some beta-lactams					Transferability risk	Moderate to high	Associated with recombinase suggesting mobility				Evolutionary origin	Clinical source (Taiwan)	Potentially part of acquired resistance				Resistance potential	High	Class C enzymes typically confer broad-spectrum resistance				Clinical & Evolutionary Significance						Resistance potential	High	Class C enzymes typically confer broad-spectrum resistance				Key substitutions
Clinical & Evolutionary Significance						Evolutionary origin	Environmental source	Potentially part of intrinsic or early acquired resistance				Evolutionary origin	Environmental source	Potentially part of intrinsic or early acquired resistance					*Numbering based on the analyzed sequence; differs from standard Ambler numbering. aa - amino acids.						Transferability risk	High	Associated with IS element suggesting mobility				Evolutionary origin	Environmental/intrinsic	Likely evolved from chromosomal AmpC				Resistance potential	Moderate	May confer resistance to penicillins and early cephalosporins				Evolutionary origin	Environmental/intrinsic	Likely evolved from environmental AmpC				Clinical & Evolutionary Significance
Resistance potential	Moderate to high	Cefoxitin resistance in anaerobic infections				Transferability risk	Moderate to high	Associated with IS element suggesting mobility				Transferability risk	Moderate to high	Associated with IS element suggesting mobility											*Numbering based on the analyzed sequence; differs from standard Ambler numbering. aa - amino acids. IS - insertion sequence.						Transferability risk	High	Associated with IS91 element suggesting mobility				Evolutionary origin	Mosquito-associated bacteria	Suggests insect microbiome as potential reservoir				Transferability risk	Moderate to high	Associated with recombinase/integrase				Resistance potential
Evolutionary origin	Gut microbiome adaptation	Part of intrinsic resistance in anaerobes				*Numbering based on the analyzed sequence; differs from standard Ambler numbering. aa - amino acids. IS - insertion sequence.						*Numbering based on the analyzed sequence; differs from standard Ambler numbering. aa - amino acids. IS - insertion sequence.																			*Numbering based on the analyzed sequence; differs from standard Ambler numbering. aa - amino acids. IS - insertion sequence.						Transferability risk	High	Associated with IS elements suggesting mobility				*Numbering based on the analyzed sequence; differs from standard Ambler numbering. aa - amino acids.						Evolutionary origin
Transferability risk	High	Associated with mobilization proteins																																			*Numbering based on the analyzed sequence; differs from standard Ambler numbering. aa - amino acids. IS - insertion sequence.												Transferability risk
*Numbering based on the analyzed sequence; differs from standard Ambler numbering. aa - amino acids. #Since the enzyme UVS32091.1 shows 99.7% amino acid identity on 322 amino acids with the analyzed enzyme, it was excluded from the analysis due to the high similarity.																																																	*Numbering based on the analyzed sequence; differs from standard Ambler numbering. aa - amino acids.
B) Comparison with Other Beta-Lactamases
Feature	Potential Parabacteroides Beta-Lactamase (UVS67385.1)	CfxA-2/3	TEM-1	CTX-M-15		Feature	Potential Aromatoleum Beta-Lactamase (WRL48780.1)	LCR-1	OXA-48	OXA-23		Feature	Potential Comamonas Beta-lactamase (WP_202883143.1)	OXA-926	OXA-48	OXA-23	LCR-1		Feature	Potential Candidatus Ornithobacterium Beta-Lactamase (CAI9429279.1)	RASA-1	TEM-1	CTX-M-15		Feature	Potential Elizabethkingia Beta-Lactamase (UKY84509.1)	OXA-209	OXA-48	OXA-23		Feature	Potential Aeromonas Beta-Lactamase (BBT97416.1)	PAC-1	AmpC (E. coli)	CMY-2		Feature	Potential Beta-Lactamase (WP_008460137.1/EJF29815.1)	LAP-1	TEM-1	SHV-1		Feature	Potential Pseudomonas Beta-Lactamase (UVJ43626.1)	RSC1-1	PDC-1 (P. aeruginosa)	CMY-2		Feature
Class	A	A	A	A		Class	D	D	D	D		Class	D	D	D	D	D		Class	A	A	A	A		Class	D	D	D	D		Class	C	C	C	C		Class	A	A	A	A		Class	C	C	C	C		Class
Host range	Parabacteroides spp., Bacteroides spp. (anaerobic gut bacteria)	Bacteroides spp.	Enterobacteriaceae	Enterobacteriaceae		Host range	Aromatoleum sp. (environmental)	Environmental isolates	Enterobacteriaceae	Acinetobacter spp.		Host range	Comamonas sp. (environmental)	Acinetobacter spp.	Enterobacteriaceae	Acinetobacter spp.	Environmental isolates		Host range	Candidatus Ornithobacterium (nasopharyngeal)	Environmental isolates	Enterobacteriaceae, others	Enterobacteriaceae		Host range	Elizabethkingia sp. (clinical)	Riemerella spp.	Enterobacteriaceae	Acinetobacter spp.		Host range	Aeromonas veronii (environmental)	Aeromonas spp.	Enterobacteriaceae	Enterobacteriaceae		Host range	Cedecea sp., Enterobacter sp.	Environmental isolates	Enterobacteriaceae	Enterobacteriaceae		Host range	Pseudomonas sp. (environmental)	Environmental isolates	Pseudomonas spp.	Enterobacteriaceae		Host range
Amino acid identity	100% (reference)	83.7%	<50%	<50%		Amino acid identity	100% (reference)	70.9%	<50%	<50%		Amino acid identity	100% (reference)	81.3%	<50%	<50%	<50%		Amino acid identity	100% (reference)	84.7%	<50%	<50%		Amino acid identity	100% (reference)	0.89	<50%	<50%		Amino acid identity	100% (reference)	86.4%	<70%	<70%		Amino acid identity	100% (reference)	89.1%	<70%	<70%		Amino acid identity	100% (reference)	92.2%	<75%	<70%		Amino acid identity
Hydrolytic spectrum	Predicted narrow, cefoxitin-focused	Narrow, cefoxitin-focused	Broad-spectrum penicillins/cephalosporins	Extended-spectrum		Hydrolytic spectrum	Predicted narrow to moderate	Narrow to moderate	Moderate with carbapenemase activity	Moderate with carbapenemase activity		Hydrolytic spectrum	Predicted narrow to moderate	Narrow to moderate	Moderate with carbapenemase activity	Moderate with carbapenemase activity	Narrow to moderate		Hydrolytic spectrum	Predicted narrow to moderate	Narrow to moderate	Narrow (penicillins)	Extended (3rd-gen cephalosporins)		Hydrolytic spectrum	Predicted moderate	Moderate	Moderate with carbapenemase activity	Moderate with carbapenemase activity		Hydrolytic spectrum	Predicted broad	Broad	Broad	Broad		Hydrolytic spectrum	Predicted narrow to moderate	Narrow to moderate	Narrow (penicillins, early cephalosporins)	Narrow (penicillins, early cephalosporins)		Hydrolytic spectrum	Predicted broad	Broad	Broad	Broad		Hydrolytic spectrum
Cefoxitin hydrolysis	Strong activity predicted	Strong positive	Weak/negative	Negative		Oxacillin hydrolysis	Predicted positive	Positive	Positive	Positive		Oxacillin hydrolysis	Predicted positive	Positive	Positive	Positive	Positive		ESBL activity	Unknown (needs verification)	Positive	Negative	Positive		Oxacillin hydrolysis	Predicted positive	Positive	Variable	Positive		Cefoxitin hydrolysis	Predicted positive	Positive	Positive	Positive		Extended-spectrum activity	Predicted negative	Negative	Negative	Negative		Cefoxitin hydrolysis	Predicted positive	Positive	Positive	Positive		Cefoxitin hydrolysis
Extended-spectrum activity	Limited predicted	Limited	Variable (depends on mutations)	Positive		Carbapenemase activity	Unknown (needs verification)	Limited	Positive	Positive		Carbapenemase activity	Unknown (needs verification)	Limited	Positive	Positive	Limited		Carbapenemase activity	Unknown (needs verification)	Low	Negative	Negative		Carbapenemase activity	Unknown (needs verification)	Reported	Positive	Positive		Extended-spectrum activity	Variable (needs verification)	Limited	Limited	Variable		Carbapenemase activity	Predicted negative	Negative	Negative	Negative		Extended-spectrum activity	Variable (needs verification)	Limited	Limited to moderate	Variable		Extended-spectrum activity
Carbapenemase activity	No activity expected	Negative	Negative	Negative		Associated with MGEs	Yes (IS3 family transposase)	Variable	Yes (plasmids, transposons)	Yes (plasmids, transposons)		Associated with MGEs	Yes (IS3 family transposase)	Variable	Yes (plasmids, transposons)	Yes (plasmids, transposons)	Variable		Associated with MGEs	Yes (tyrosine recombinase XerC)	Variable	Yes (plasmids, transposons)	Yes (plasmids, transposons)		Associated with MGEs	Yes (IS110 family transposase)	Variable	Yes (plasmids, transposons)	Yes (plasmids, transposons)		Carbapenemase activity	Predicted negative	Negative	Negative	Negative		Associated with MGEs	Yes (IS3 family transposase)	Variable	Yes (plasmids, transposons)	Yes (plasmids, chromosomal)		Carbapenemase activity	Predicted negative	Negative	Negative	Negative		Carbapenemase activity
Associated with MGEs	Yes (mobilization protein)	Variable	Yes (plasmids, transposons)	Yes (plasmids)		Epidemiological significance	Unknown (environmental)	Limited	High clinical importance	High clinical importance		Epidemiological significance	Unknown (environmental)	Limited	High clinical importance	High clinical importance	Limited (environmental)		Epidemiological significance	Unknown (nasopharyngeal)	Limited	High clinical importance	High clinical importance		Epidemiological significance	Unknown (human clinical isolate, Taiwan)	Limited	High clinical importance	High clinical importance		Associated with MGEs	Yes (IS91 family transposase)	Variable	Chromosomal/plasmid	Yes (plasmids)		Epidemiological significance	Unknown (mosquito reservoir)	Limited	High clinical importance	High clinical importance		Associated with MGEs	Yes (tyrosine-type recombinase/integrase)	Variable	No (chromosomal)	Yes (plasmids, transposons)		Associated with MGEs
Epidemiological significance	Emerging concern (gut reservoir)	Limited clinical reports	High clinical importance	High clinical importance		Inhibition by clavulanate	Predicted resistant	Resistant	Resistant	Resistant		Inhibition by clavulanate	Predicted resistant	Resistant	Resistant	Resistant	Resistant		Inhibition by clavulanate	Predicted susceptible	Susceptible	Susceptible	Susceptible		Inhibition by clavulanate	Predicted resistant	Resistant	Resistant	Resistant		Epidemiological significance	Unknown (environmental)	Limited	High (intrinsic)	High clinical importance		Inhibition by clavulanate	Predicted susceptible	Susceptible	Susceptible	Susceptible		Epidemiological significance	Unknown (environmental)	Limited	High (intrinsic resistance)	Very high (nosocomial)		Epidemiological significance
Inhibition by clavulanate	Predicted variable/limited	Variable/limited	Susceptible	Susceptible		Inhibition by avibactam	Predicted variable	Incomplete	Susceptible	Relatively susceptible		Inhibition by avibactam	Predicted susceptible	Incomplete	Susceptible	Relatively susceptible	Incomplete		Inhibition by avibactam	Predicted susceptible	Variable	Susceptible	Susceptible		Inhibition by avibactam	Predicted susceptible	Variable	Susceptible	Susceptible		Inhibition by clavulanate	Predicted resistant	Resistant	Resistant	Resistant		Inhibition by avibactam	Predicted susceptible	Susceptible	Susceptible	Susceptible		Inhibition by clavulanate	Predicted resistant	Resistant	Resistant	Resistant		Inhibition by clavulanate
Inhibition by tazobactam	Predicted variable	Variable	Susceptible	Susceptible		MGEs: Mobile Genetic Elements. IS - insertion sequence.						MGEs: Mobile Genetic Elements. IS - insertion sequence.							MGEs: Mobile Genetic Elements.						MGEs: Mobile Genetic Elements. IS - insertion sequence.						Inhibition by avibactam	Predicted susceptible	Susceptible	Susceptible	Susceptible		MGEs: Mobile Genetic Elements. IS - insertion sequence.						Inhibition by tazobactam	Predicted resistant	Resistant	Resistant	Resistant		Inhibition by tazobactam
MGEs: Mobile Genetic Elements.																															MGEs: Mobile Genetic Elements. IS - insertion sequence.												Inhibition by avibactam	Predicted susceptible	Susceptible	Susceptible	Susceptible		Inhibition by sulbactam
																																											MGEs: Mobile Genetic Elements.						MGEs: Mobile Genetic Elements. IS - insertion sequence.
[truncated: 9 more columns]

## Sheet: Sheet 2
	Comprehensive AI-predicted functional annotation of knwon beta-lactamases
	Acinetobacter baumannii, AEQ20893 (CTX-M-15; extended-spectrum beta-lactamase)				Achromobacter denitrificans, CAC35170 (VIM-1; carbapenemase)				Escherichia coli, CDI45198 (ACC-1; AmpC beta-lactamase)				Aeromonas allosaccharophila, ADY02557 (OXA-1; broad-spectrum- or extended-spectrum beta-lactamase)
	Characteristic	Detail	Significance		Characteristic	Detail	Significance		Characteristic	Detail	Significance		Characteristic	Detail	Significance
	Basic Properties				Basic Properties				Basic Properties				Basic Properties
	GenPept ID	AEQ20893	NCBI protein database identifier		GenPept ID	CAC35170	NCBI protein database identifier		GenPept ID	CDI45198	NCBI protein database identifier		Organism	Unknown (GenPept ID: ADY02557)	Host organism determines clinical context
	Protein Length	291 amino acids	Consistent with Class A beta-lactamases		Protein Length	266 amino acids	Full-length including signal peptide		Protein Length	390 amino acids	Extended beta-lactamase with additional domains		Protein Length	277 amino acids	Consistent with Class D beta-lactamases (250-300 aa)
	Signal Peptide	Present (22 amino acids)	Periplasmic secretion		Signal Peptide	Present (23 amino acids)	N-terminal sequence		Signal Peptide	Present (~23 aa)	N-terminal sequence		Signal Peptide	Present (residues 1-21)	Targets enzyme to periplasmic space
	Molecular Weight	~28.9 kDa (predicted)	Typical for Class A		Molecular Weight	~30.8 kDa (predicted)	Calculated molecular weight		Molecular Weight	~39.8 kDa (predicted)	Larger than typical beta-lactamases		Molecular Weight	~31.5 kDa (predicted)	Typical for OXA-type enzymes
	Classification	Class A Serine Beta-Lactamase	Based on diagnostic motifs		Classification				Classification				Sequence Homology
	Catalytic Residues				Ambler Class	Class B	Metallo-beta-lactamase		Ambler Class	Class C (extended AmpC-type)	Cephalosporinase with additional domains		Closest Match	Requires BLAST analysis against BLDB	Would determine OXA subgroup classification
	Ser73	STSK motif - Primary nucleophile	Essential for hydrolysis		Enzyme Family	Zinc-dependent hydrolase	Requires Zn²⁺ for catalytic activity		Enzyme Type	Extended AmpC or AmpC fusion	Multi-domain cephalosporinase		BLDB Classification	Class D (predicted)	Based on structural characteristics
	Lys76	STSK motif - General base	Activates serine		Subclass	B1/B2/B3 (requires alignment)	Different zinc coordination patterns		Core Domain	AmpC beta-lactamase fold	Central catalytic domain		Evolutionary Position	Unknown without phylogenetic analysis	Important for resistance evolution tracking
	Ser133	SDN motif - Secondary role	Class A characteristic		Catalytic Residues				Additional Domains	Regulatory/binding domains	N- or C-terminal extensions		Catalytic Residues*
	Asp134	SDN motif - Proton relay	Class A characteristic		Zinc-binding Site 1	His residues (predicted)	Coordinates first zinc ion		Catalytic Residues (Predicted)				Ser71	Position 71: S	Primary nucleophile for beta-lactam hydrolysis
	Asn135	SDN motif - Substrate binding	Class A characteristic		Zinc-binding Site 2	His/Asp residues (predicted)	Coordinates second zinc ion		Active site Serine	Present (Ser91)	Nucleophilic serine (AmpC numbering)		Lys74	Position 74: K	Activates Ser70 and stabilizes transition state
	Conserved Motifs				Active site base	Asp/Glu (predicted)	Activates nucleophilic water		Lysine (stabilizing)	Present (Lys94)	Stabilizes tetrahedral intermediate		Conserved Trp	Present (Trp163, Trp230)	Characteristic of class D beta-lactamases
	S-X-X-K	STSK (positions 73-76)	✓ PRESENT - Perfect match		Metal coordination	Tetrahedral geometry	Optimal zinc coordination		Tyrosine	Present (Tyr176)	Class C characteristic residue		Conserved Motifs
	S-D-N	SDN (positions 133-135)	✓ PRESENT - Perfect match		Catalytic mechanism	Zinc-mediated hydrolysis	Metal-assisted water activation		Acidic residue	Glu/Asp (variable position)	Proton abstraction/donation		S-X-X-K	S-T-F-K (residues 71-74 region)	Catalytic center motif
	Predicted Substrate Profile				Conserved Motifs				AmpC core domain	Residues ~50-330	Extended catalytic domain		Y-G-N	Present (Tyr144-Gly145-Asn146)	Characteristic of class D beta-lactamases
	Penicillins	High hydrolytic activity	Classic Class A substrates		Zn-binding motif 1	HxHxD/HxHxH pattern	First zinc coordination site		Conserved Motifs				K-T-G	Present (Lys215-Thr216-Gly217)	Conserved in class D beta-lactamases
	Ampicillin	High activity expected	Primary substrate		Zn-binding motif 2	Variable His/Asp	Second zinc coordination site		S-X-X-K motif	Present in core domain	Class C signature (AmpC-type)		Omega loop	Present but variable sequence	Critical for substrate binding specificity
	Cephalosporins (narrow)	Moderate to high activity	1st/2nd generation		Predicted Substrate Profile				Class C motifs	AmpC-specific signatures	Characteristic cephalosporinase motifs		Predicted Substrate Profile
	Extended-spectrum	Variable - depends on mutations	Possible ESBL activity		Penicillins	High activity (predicted)	Broad penicillin spectrum		Omega loop	Present in catalytic domain	Substrate binding region		Penicillins	High activity (expected)	Primary substrates for all OXA enzymes
	Carbapenems	Generally stable	Class A typically spare carbapenems		Ampicillin	High activity (predicted)	Excellent substrate		Extended regions	N- and C-terminal extensions	Regulatory or binding functions		Cephalosporins (1st/2nd gen)	Moderate to high activity	Common OXA characteristic
					Cephalosporins (narrow)	High activity (predicted)	1st-4th generation cephalosporins		Predicted Substrate Profile				Cefoxitin	Variable - requires testing	Some OXA variants resist/hydrolyze
					Extended-spectrum	High activity (predicted)	Including ceftazidime, cefepime		Penicillins	High activity (predicted)	Ampicillin, penicillin G		Extended-spectrum cephalosporins	Low to moderate activity	Enhanced in evolved OXA variants
					Carbapenems	High activity (predicted)	Imipenem, meropenem, ertapenem		Ampicillin	High activity (predicted)	Excellent Class C substrate		Carbapenems	Unknown - likely negative	Only specific OXA groups (48, 23, 24/40)
									Cephalosporins (narrow)	Very high activity	1st-2nd generation (preferred substrates)
									Extended-spectrum	Moderate activity (predicted)	Some 3rd generation cephalosporins
									Carbapenems	Low/No activity (predicted)	Typical Class C limitation
